# Supplementary material for: Human Amniotic Mesenchymal Stem Cells and Fibroblasts Accelerate Wound Repair of Cystic Fibrosis Epithelium
Source: Life (Basel). 2022 May 19;12(5):756. doi: 10.3390/life12050756 (PMC9144497; doi:10.3390/life12050756)
Supplement: Supplementary file 1 [file life-12-00756-s001.zip]

Archive with 1 entries (1 files):
- life-1707771-supplementary.pdf
